# Supplementary material for: Multiple subregions within the caveolin-1 scaffolding domain inhibit fibrosis, microvascular leakage, and monocyte migration
Source: PLoS One. 2022 Feb 25;17(2):e0264413. doi: 10.1371/journal.pone.0264413 (PMC8880820; doi:10.1371/journal.pone.0264413)
Supplement: S1 Data — (XLSX) [file pone.0264413.s004.xlsx]

## Sheet: Lung Morphology 1
			Short peptide paper Lung Morphology Fig. 1B
	Saline		Bleo/Veh		Bleo/82		Bleo/88		Bleo/94		Bleo/CSD				p values
	1	1	5	3	4	2.5	2	1.5	4	2.5	3	2		S vs BV	1.59468e-06
	2	1.5	7	4	3	2	2	1.5	3	2	2	1.5		BV vs B82	7.84144e-05
	2	1.5	8	4.5	3	2	3	2	3	2	3	2		BV vs B88	1.23103e-05
	1	1	6	3.5	3	2	2	1.5	3	2	4	2.5		BV vs B94	7.84144e-05
	1	1	6	3.5	2	1.5	2	1.5	2	1.5	5	3		BV vs BCSD	0.000975916
	1	1	5	3	2	1.5	3	2	2	1.5	4	2.5
	Avg	1.16667		3.58333		1.91667		1.66667		1.91667		2.25
	SD	0.235702		0.533594		0.343592		0.235702		0.343592		0.478714
	SEM	0.096205		0.217793		0.140242		0.096205		0.140242		0.195393
									Sham	Bleo
									Veh	Veh	82-89	88-95	94-101	CSD
								Av	1.16667	3.58333	1.91667	1.66667	1.91667	2.25
							IgG
								SEM	0.096205	0.217793	0.140242	0.096205	0.140242	0.195393

## Sheet: Cell Migration lung
			Shorter Peptide effect (Fig. 1C) Cell migration data
																							C17 MOUSE BONE MARROW CELL MIGRATION
								Saline	Bleo	Bleo/82-89	Bleo 88-95	Bleo 94-101	Bleo/CSD								Saline	Bleo	Bleo/CSD	Bleo/82-89	Bleo 88-95	Bleo 94-101
								26	127	55	48	61	52			p Values					26	127	52	55	48	61			p Values
								48	149	50	50	57	43		Sal vs Bleo	0.00228534					48	149	43	50	50	57		Sal vs Bleo	0.00228534
									188	44	42	72	52		Bleo vs Bleo/82-89	9.75426e-05						188	52	44	42	72		Bleo vs Bleo/CSD	9.23941e-05
									174	47	50	63	44		Bleo vs Bleo/88-95	8.79502e-05						174	44	47	50	63		Bleo vs Bleo/82-89	9.75426e-05
							Avg	37	159.5	49	47.5	63.25	47.75		Bleo vs Bleo/94-101	0.000222274				Avg	37	159.5	47.75	49	47.5	63.25		Bleo vs Bleo/88-95	8.79502e-05
							SD	11	23.3934	4.06202	3.27872	5.49432	4.26468		Bleo vs Bleo/CSD	9.23941e-05				SD	11	23.3934	4.26468	4.06202	3.27872	5.49432		Bleo vs Bleo/94-101	0.000222274
							SEM	7.8	11.7	2	1.6	2.7	2.1							SEM	7.8	11.7	2.1	2	1.6	2.7
									Sham	Bleo
									Veh	Veh	82-89	88-95	94-101	CSD
								Av	37	159.5	49	47.5	63.25	47.75
							IgG
								SEM	7.8	11.7	2	1.6	2.7	2.1

## Sheet: Dermis Thickness (2)
																		C17 Dermis Thickness
				C17 Dermis Thickness											C17 Dermis
																Saline	Bleo	Bleo+CSD	Bleo+82-89	Bleo+88-95	Bleo+94-101
																190	363.6	294.1	257.6	288.5	226.2
																214.5	360.7	244.8	256.2	313.4	308.5
																198.6	372.2	346.4	299.6	317.5	323.7
																191	364.7	283.9	305.2	250.3	330.2
																214.7	346.7	253.9	276.3	337.4	334.8
																195.6	440.7	249.7	312.9	315.9
															Avg	200.7	374.8	278.8	284.6	303.8	304.7
															SD	11.2	33.4	38.6	24.7	30.5	45
															SEM	4.6	13.6	15.8	10.1	12.4	20.1
			Sham	Bleo
			Veh	Veh	82-89	88-95	94-101	CSD
		Av	200.7	374.8	284.6	303.8	304.7	278.8
	IgG															Saline	Bleo	Bleo+82-89	Bleo+88-95	Bleo+94-101	Bleo+CSD
		SEM	4.6	13.6	10.1	12.4	20.1	15.8							Avg	200.7	374.8	284.6	303.8	304.7	278.8
															SEM	4.6	13.6	10.1	12.4	20.1	15.8

## Sheet: Dermis Fat Thickness
			Shorter Peptide effect Dermis Fat Thickness
																							Intradermal Fat Thickness
																				C17 Fat
																					Saline	Bleo	Bleo+CSD	Bleo+82-89	Bleo+88-95	Bleo+94-101
																					131.26	54.88	111.5	108.5	102.44	60.1
																					88.42	53.65	142.1	149.79	68.94	74.3
																					109.59	26.43	166.47	91.2	47.1	82.57
																					145.6	35.1	150.21	120.81	58.81	129.57
																					225.44	56.33	68.25	117.25	86.25	92.53
																					143.82	18.29	107.1	61.84	94.14
																				Avg	140.688	40.8	124.3	108.2	76.3	87.8
																				SD	46.9143	16.4331	35.6868	29.695	21.5094	26.1916
																				SEM	19.1	6.6	14.6	12.1	8.8	11.7
									Sham	Bleo
									Veh	Veh	82-89	88-95	94-101	CSD
								Av	140.688	40.8	108.2	76.3	87.8	124.3
							IgG
								SEM	19.1	6.6	12.1	8.8	11.7	14.6
																					Saline	Bleo	Bleo+82-89	Bleo+88-95	Bleo+94-101	Bleo+CSD
																				Avg	140.688	40.8	108.2	76.3	87.8	124.3
																				SEM	19.1	6.6	12.1	8.8	11.7	14.6
