# Supplementary material for: Multiple subregions within the caveolin-1 scaffolding domain inhibit fibrosis, microvascular leakage, and monocyte migration
Source: PLoS One. 2022 Feb 25;17(2):e0264413. doi: 10.1371/journal.pone.0264413 (PMC8880820; doi:10.1371/journal.pone.0264413)
Supplement: S2 Data — (XLSX) [file pone.0264413.s005.xlsx]

## Sheet: HW BW Rearr
																Sham Cont	Sham+CSD	Ang+veh	Ang+CSD	Ang+82-89 (P1)	Ang+88-95 (P2)	Ang+94-101 (P3)	Ang+Scramb
															n	6	6	16	9	7	10	4	6
															Avr	4.99611	4.90334	6.6374	5.94387	5.6382	5.42141	6.42675	6.58451
															SD	0.271904	0.536287	0.671004	0.283913	0.445794	0.509901	0.309951	0.700891
															SEM	0.111004	0.218938	0.167751	0.0946377	0.168494	0.161245	0.154976	0.286138
																P<	0.3	1e-05	1e-05	0.006	0.13	3e-05	0.0002
																		p<	0.002	0.0007	1e-05	0.268	0.425
																	Sham	Ang II
																	Veh	Veh	82-89	88-95	94-101	CSD	Scramb
																(Rearranged)
																	4.99611	6.6374	5.6382	5.42141	6.42675	5.94387	6.58451
																	0.111004	0.167751	0.168494	0.161245	0.154976	0.0946377	0.286138

## Sheet: HW BW Complete
		HW-BW ratio (Updated with additional expt upto Oct 17 Batch I + Batch II)
					Body weight		Heart Weight		HW/BW							Sham Cont	Sham+CSD	Ang+veh	Ang+CSD	Ang+82-89 (P1)	Ang+88-95 (P2)	Ang+94-101 (P3)	Ang+Scramb
					(mg)		(g)								n	6	6	16	9	7	10	4	6
															Avr	4.99611	4.90334	6.6374	5.94387	5.6382	5.42141	6.42675	6.58451
I	2017-12-16	168083	Con Veh		33.2		169		5.09036						SD	0.271904	0.536287	0.671004	0.283913	0.445794	0.509901	0.309951	0.700891
		168078	Con Veh		33		164		4.9697						SEM	0.111004	0.218938	0.167751	0.0946377	0.168494	0.161245	0.154976	0.286138
	2017-06-17	56341	Con Veh		33.1		160		4.83384
		56347	Cont Veh		29		159		5.48276							P<	0.3	1e-05	1e-05	0.006	0.13	3e-05	0.0002
																		p<	0.002	0.0007	1e-05	0.268	0.425
II	2017-12-16	168080	Cont CSD		35.5		177		4.98592
		168077	Cont CSD		29.8		150		5.03356
	2017-06-17	56345	Cont CSD		31		180		5.80645							Sham		Ang II
		56346	Cont CSD		34		163		4.79412							Veh	CSD	Veh	CSD	82-89	88-95	94-101	Scramb
																4.99611	4.90334	6.6374	5.94387	5.6382	5.42141	6.42675	6.58451
	2016-12-01	168081	Ang+veh		32.2		190		5.90062
		168086	Ang+veh		29.4		181		6.15646							0.111004	0.218938	0.167751	0.0946377	0.168494	0.161245	0.154976	0.286138
III	2017-02-17	170983	Ang+veh		23		154		6.69565
		170985	Ang+veh		25		185		7.4
		170986	Ang+veh		26.5		164		6.18868
	2017-06-17	56348	Ang+veh		29.4		220		7.48299
		56358	Ang+veh		26.5		183		6.90566
		56359	Ang+veh		30.6		222		7.2549
	2017-10-08	57073	Ang+veh		28.5		196		6.87719
		56695	Ang+veh		28.9		180		6.22837
		56904	Ang+veh		26.9		206		7.65799
		58003	Ang+veh		27.1		198		7.30627
	2017-12-16	168082	Ang+CSD		27.5		160		5.81818
IV		168085	Ang+CSD		26.3		145		5.51331
		168079	Ang+CSD		29.3		178		6.07509
	2017-02-17	170981	Ang+CSD		26.5		167		6.30189
		170984	Ang+CSD		30		184		6.13333
		170987	Ang+CSD		28		163		5.82143
	2017-06-17	55992	Ang+CSD		30.3		178		5.87459
		55993	Ang+CSD		31.6		206		6.51899
		56340	Ang+CSD		26		161		6.19231
		56344	Ang+CSD		24.5		135		5.5102
																						CSP
	2017-06-17	55995	Ang+88-95 (P2)		27.3		167		6.11722							Sham Cont	Sham+CSD	Ang+veh	Ang+CSD	Ang+82-89 (P1)	Ang+88-95 (P2)	Ang+ 89-95 (CSP7)	Ang+94-101 (P3)	Ang+Scramb
V		56338	Ang+88-95 (P2)		26.2		182		6.94656
		56339	Ang+88-95 (P2)		27.2		155		5.69853							5.09036	4.98592	5.90062	5.81818	5.54859		7	6.87023	7.8
		56343	Ang+88-95 (P2)		26.6		159		5.97744							4.9697	5.03356	6.15646	5.51331	5.81538		5.74468	6.39405	6.77656
	2017-10-08	56689	Ang+88-95 (P2)		29.8		163		5.4698							4.83384	5.80645	6.69565	6.07509	5.33333	5.69853	6.17857	6.2766	6.23053
		56688	Ang+88-95 (P2)		32.6		148		4.53988							5.48276	4.79412	7.4	6.30189	5.53191	5.97744	6.77966	6.16613	6.4
		56697	Ang+88-95 (P2)		28.7		168		5.85366							4.7	4.2	6.18868	6.13333	5.1	5.4698			6.6
		56692	Ang+88-95 (P2)		32.4		168		5.18519							4.9	4.6	7.48299	5.82143	6.5	4.53988			5.7
																		6.90566	5.87459	5.5	5.85366
																		7.2549			5.18519
	2017-06-17	55994	Ang+ 89-95 (CSP7)		27		189		7									6.87719	6.19231		5.5
		56337	Ang+ 89-95 (CSP7)		28.2		162		5.74468									6.22837	5.5102		4.7
VI		56342	Ang+ 89-95 (CSP7)		28		173		6.17857									7.65799			4.9
		56360	Ang+ 89-95 (CSP7)		29.5		200		6.77966									7.30627			4.8
																		6
																		5.9
	2017-10-08	56694	Ang+82-89 (P1)		31.9		177		5.54859									6.9
		56693	Ang+82-89 (P1)		32.5		189		5.81538									5.5
VII		57075	Ang+82-89 (P1)		30		160		5.33333
		58005	Ang+82-89 (P1)		32.9		182		5.53191						n	6	6	16	9	7	10	4	4	6
															Avr	4.99611	4.90334	6.6374	5.94387	5.6382	5.42141	6.42573	6.42675	6.58451
															SD	0.271904	0.536287	0.671004	0.283913	0.445794	0.509901	0.571538	0.309951	0.700891
	2017-10-08	57072	Ang+94-101 (P3)		26.2		180		6.87023						SEM	0.111004	0.218938	0.167751	0.0946377	0.168494	0.161245	0.285769	0.154976	0.286138
		56696	Ang+94-101 (P3)		26.9		172		6.39405
VIII		56691	Ang+94-101 (P3)		28.2		177		6.2766							P<	0.3	1e-05	1e-05	0.006	0.13	0.0003	3e-05	0.0002
		58002	Ang+94-101 (P3)		31.3		193		6.16613
																		p<	0.002	0.0007	1e-05	0.277	0.268	0.425
	2017-10-08	57074	Ang+Scramb		25		195		7.8
		56690	Ang+Scramb		27.3		185		6.77656
IX		58004	Ang+Scramb		32.1		200		6.23053

## Sheet: Echo data
							Sham Cont n=17)																												Ang+Veh (n=20)
	Animal ID				059159 Sham	059182 Cont	059160 Sham	059174 Cont	56346	56347	56341	56345	165460	165461	165467	165464	165466	165469	165475	165465	170982								058003 Veh (+Ang)	056904 Veh (+Ang)	057073 vehicle	056695 vehicle	059180 Ang+Veh	059154 Ang+Veh	059161 Ang+Veh	059179 Ang+Veh	56358	56359	56348	165467	165461	165465	165464	170980	170983	170985	170986	170978
	IVCT				13.3333	12.2222	12.7778	11.6667	11.1111	12.2222	15.1852	13.3333	14.25	10.8333	16.5179	14.8214	16.9444	15.5004	17.25	14.25	14.0625								12.2222	11.1111	12.5926	12.0833	12.7778	11.1111	11.1111	12.7778	17.037	14.4444	13.0556	11.1414	14.5	18.5439	17.875	14.0625	12	14.375	10	13.75
	IVRT				15.5556	17.5926	22.2222	18.2222	16.6667	21.1111	18.7302	15	13.125	14.6875	22.6786	14.875	20.2511	19.9734	21.7857	21.3294	23.4375								18.8889	25.2778	18.2716	15.2778	25.1111	23.1944	17.2222	19.5556	32.963	25.5556	30	23.0208	29.4444	28.8636	30.8929	28	20.8333	26.5	24.5833	24.25
	Protocol Name	SAX M-Mode
	LVPW;d	M-Mode	Depth		0.867308	1.06298	0.84375	0.819712	0.867308	0.936058	0.887156	1.04183	0.996917	0.92424	0.853989	1.00106	0.943174	0.91463	0.967593	0.816774	0.852226								0.910897	0.954567	0.809722	1.44969	1.10529	1.1476	1.15288	1.21635	1.34444	1.375	1.3037	1.1713	1.18556	1.05926	1.25278	1.02244	1.21204	1.11358	1.12331	1.24259
	LVPW;s	M-Mode	Depth		1.27452	1.47019	1.24687	1.10529	1.17404	1.27981	1.14596	1.49135	1.12938	1.22183	1.13075	1.27519	1.42122	1.29148	1.18657	1.06944	1.11018								1.13077	1.06298	1.20694	1.79259	1.39087	1.43846	1.41731	1.62885	1.51963	1.47685	1.47006	1.53796	1.5142	1.45988	1.46157	1.12115	1.36481	1.27654	1.45766	1.35463
	EF		%		56.3309	61.0736	52.4692	52.0411	55.5329	56.0763	48.5081	61.2449	59.9193	65.9612	59.9843	58.2548	66.7463	56.677	60.9979	57.4918	53.7133								42.0655	28.2175	40.7004	60.6617	44.7869	49.158	52.409	50.6239	42.9038	38.6956	52.3395	54.9885	53.6851	58.805	54.9379	40.0626	44.0625	40.2187	59.0601	43.1823
	FS		%		29.1615	32.1229	26.4198	26.2599	28.013	28.8385	24.2284	32.2759	31.4339	35.3357	30.9943	29.9592	36.5415	29.21	32.0957	29.4846	27.2176								20.5399	13.0918	19.7753	31.6888	21.7266	24.3205	26.4099	25.4753	20.4433	18.331	26.0104	27.9329	26.7108	30.563	27.7696	19.1011	21.148	18.7996	30.5219	20.6154
	LV Mass		mg		142.312	158.726	131.654	135.489	95.3839	167.128	155.736	151.929	150.366	113.929	89.2764	133.235	158.998	155.037	148.6	131.985	122.514								175.505	183.906	162.653	179.866	161.872	165.034	185.783	216.874	181.766	214.704	186.093	158.266	134.62	146.145	168.913	144.372	171.166	129.579	172.331	147.926
	LV Mass (Corrected)		mg		113.85	126.981	105.323	108.391	76.3071	133.702	124.589	121.543	120.292	91.1431	71.4212	106.588	127.198	124.03	118.88	105.588	98.0113								140.404	147.125	130.123	143.893	129.498	132.027	148.626	173.499	145.413	171.764	148.875	126.613	107.696	116.916	135.13	115.497	136.933	103.663	137.865	118.34
	LV Vol;d		uL		79.7093	61.4295	61.8307	69.4815	42.4389	68.3915	81.8572	63.2884	68.4041	45.4716	43.3003	49.5126	76.3926	66.6874	62.9111	51.2731	62.4739								92.7241	93.6206	94.0158	53.6511	57.2084	57.9999	63.7055	77.3713	43.5698	58.9827	43.3673	56.126	37.2022	61.9162	49.0565	60.613	46.4746	34.9384	50.4101	44.4636
	LV Vol;s		uL		34.8083	23.9123	29.3886	33.3225	18.8714	30.0401	42.1498	24.5275	27.4169	15.478	17.327	20.6691	25.4033	28.891	24.5367	21.7953	28.9171								53.7192	67.2032	55.7509	21.1054	31.5865	29.4884	30.3181	38.2029	24.8767	36.159	20.6691	25.2632	17.2301	25.5064	22.1059	36.3299	25.9967	20.8866	20.6378	25.2632
	Protocol Name	PSLAX B-Mode
	Area;d (LV Trace)		mm2		22.1836	21.6576	20.8923	26.3124	20.3515	23.7379	21.0029	24.1817	21.9148	22.0367	21.9706	20.0509	21.717	21.6186	19.2058	21.9809	20.8429								27.0029	23.8215	26.3866	22.0406	20.1109	20.3017	22.4513	22.118	17.6819	23.3479	22.5751	21.6983	23.1055	18.3978	21.1607	21.7263	17.0724	21.1816	20.9232	19.7543
	Area;s (LV Trace)		mm2		12.1938	12.2769	12.6088	15.5415	11.4438	12.4824	13.2207	14.2259	11.9984	12.4407	12.8995	10.4686	12.0207	11.6714	10.4064	12.4454	12.2409								20.7512	17.8148	21.2714	13.6317	13.0992	11.7459	15.132	14.9218	10.2277	16.4537	15.1387	13.6599	13.7988	10.6641	13.081	15.2445	9.18856	14.2375	14.3321	13.0405
	CO (LV Trace)		mL/min		19.9626	15.0894	12.6095	18.4679	13.1725	16.9144	11.0839	13.3439	18.9123	16.9653	15.8819	13.2866	16.5067	15.7257	12.1334	18.5196	14.707								12.3482	12.7386	12.2067	13.7885	12.4676	15.1903	15.3547	13.6014	9.93717	12.8025	15.0786	12.1639	16.2608	12.6644	14.1404	11.172	11.2383	10.4582	14.5119	10.1092
	EF (LV Trace)		%		57.8814	57.1161	57.6964	57.1543	59.2973	60.7604	49.379	54.7633	59.0863	58.379	57.3718	60.4066	59.1705	58.8831	58.5305	57.6439	56.6263								32.5885	34.3719	30.6662	51.405	47.3926	54.4523	46.5207	45.1669	55.735	40.5338	47.8938	50.9862	55.2187	55.6822	53.1843	41.5333	59.4718	42.6119	49.4301	50.5444
	FS (LV Trace)		%		29.1372	26.4865	14.1328	18.8342	23.683	31.145	24.153	25.8661	25.8428	23.0571	18.9717	31.8399	26.1822	31.2418	29.6632	26.8538	22.4883								12.6622	16.0183	9.10357	20.8537	19.6659	27.3168	14.6723	18.5996	25.7331	17.0292	17.0403	20.3856	19.5846	25.5591	22.3281	16.3019	28.9828	19.9116	7.44891	11.9592
	SV (LV Trace)		uL		36.3576	34.7183	33.1054	43.4277	28.547	39.814	29.0413	37.4036	37.135	33.5452	36.8026	31.2188	36.4514	34.8375	30.8685	34.0876	30.8241								26.6688	23.1538	24.4715	30.6793	24.8213	30.2899	28.0372	28.1513	24.1569	25.2554	30.9708	29.298	32.7982	25.1534	29.6017	22.6109	23.3632	23.5073	28.136	25.0386
	V;d (LV Trace)		uL		62.7316	60.7826	57.3947	75.8686	48.1846	65.5352	58.8131	68.2538	62.8487	57.4204	64.1436	51.6811	61.6578	59.1681	52.7392	59.1348	54.5903								81.837	67.3115	80.782	59.6815	52.2452	55.6331	59.5696	62.0493	43.1391	62.412	65.663	57.5509	59.397	45.1814	57.196	54.4272	39.622	53.6668	56.947	49.5372
	V;s (LV Trace)		uL		26.374	26.0643	24.2893	32.4409	19.6376	25.7212	29.7718	30.8502	25.7137	23.8753	27.3409	20.4623	25.2064	24.3306	21.8707	25.0472	23.7662								55.1681	44.1577	56.3105	29.0022	27.4238	25.3433	31.5324	33.898	18.9822	37.1566	34.6921	28.253	26.5987	20.028	27.5944	31.8164	16.2588	30.1595	28.811	24.4986
[truncated: 54 more columns]

## Sheet: Echo Summary
	Cumulative data compiled on Aug 2018 (excluded echo done on Aug 2018)
				Control mice n=17)				Ang II+Veh n=20				Ang+P1 n=7				Ang+P2 (88-95) n=13				Ang+P3 n=5				Ang+CSD n=13				Ang+Scr n=5
Animal ID			Av	SD	SEM		Av	SD	SEM		Av	SD	SEM		Av	SD	SEM		Av	SD	SEM		Av	SD	SEM		Av	SD	SEM
IVCT			13.8989	1.97451	0.47889		13.3286	2.32185	0.519182		11.8307	0.962692	0.363863		12.8419	1.85701	0.515041		12.9815	1.58005	0.706622		14.0267	2.16912	0.601604		12.7296	2.14598	0.95971
IVRT			18.6614	3.23949	0.785692		24.3853	4.89068	1.09359		17.2022	3.43589	1.29864		17.5419	2.90201	0.804873		20.6926	5.41247	2.42053		20.2482	4.14639	1.15		20.6913	4.55365	2.03645
Protocol Name	SAX M-Mode
LVPW;d	M-Mode	Depth	0.917453	0.0761898	0.0184788		1.15765	0.157199	0.0351508		1.14821	0.203054	0.076747		1.01494	0.170349	0.0472463		1.18456	0.319191	0.142746		1.01791	0.190608	0.0528651		0.983144	0.0620969	0.0277706
LVPW;s	M-Mode	Depth	1.23671	0.127518	0.0309276		1.40419	0.177044	0.0395882		1.47709	0.176483	0.0667045		1.43968	0.165254	0.0458332		1.44875	0.303434	0.1357		1.31323	0.209659	0.058149		1.23115	0.169695	0.0758898
EF		%	57.8249	4.77728	1.15866		47.5782	8.38734	1.87547		53.3136	5.36237	2.02679		56.1976	9.71548	2.69459		44.729	7.64188	3.41755		59.756	4.74156	1.31507		47.304	5.43689	2.43145
FS		%	29.976	3.19302	0.77442		23.5488	4.91617	1.09929		27.0851	3.42915	1.2961		29.163	6.70115	1.85856		21.9451	4.52335	2.0229		31.1662	3.27608	0.90862		23.5275	3.33536	1.49162
LV Mass		mg	137.782	22.2425	5.39459		169.369	22.9924	5.14127		165.302	23.6145	8.92544		144.551	21.0813	5.8469		184.175	38.196	17.0817		141.043	24.8948	6.90458		161.289	13.745	6.14693
LV Mass (Corrected)		mg	110.226	17.794	4.31567		135.495	18.394	4.11301		132.242	18.8916	7.14035		115.641	16.865	4.67752		147.34	30.5568	13.6654		112.834	19.9159	5.52367		129.031	10.996	4.91754
LV Vol;d		uL	62.0502	12.1306	2.94209		58.8709	17.8457	3.99043		65.0983	10.5075	3.97147		61.1911	17.8985	4.96416		65.0906	9.61754	4.30109		54.9783	11.7616	3.26208		77.335	7.0744	3.16377
LV Vol;s		uL	26.3209	6.74919	1.63692		31.415	13.3526	2.98572		30.4078	6.20109	2.34379		27.6749	12.1933	3.38181		35.6129	5.62183	2.51416		22.1222	5.23114	1.45086		40.8665	6.29672	2.81598
Protocol Name	PSLAX B-Mode
Area;d (LV Trace)		mm2	21.8622	1.66441	0.40368		21.6429	2.49977	0.558966		23.398	2.46231	0.930665		22.4693	2.90098	0.804587		22.4502	2.01371	0.900557		21.6287	1.29162	0.35823		23.6163	1.02788	0.459682
Area;s (LV Trace)		mm2	12.3874	1.21746	0.295278		14.3718	3.0596	0.684147		14.1456	2.00233	0.756808		13.6679	1.99645	0.553716		16.1579	1.76243	0.788182		12.4619	1.31303	0.36417		17.0996	1.02065	0.456449
CO (LV Trace)		mL/min	15.4872	2.61956	0.635337		12.9117	1.81528	0.405908		16.9017	2.80591	1.06053		15.7836	3.36247	0.93258		10.9843	2.69478	1.20514		15.2447	2.68333	0.744222		12.9719	2.67761	1.19746
EF (LV Trace)		%	57.6557	2.56957	0.623212		47.2695	8.11211	1.81392		54.8082	3.30832	1.25043		53.0739	5.62613	1.56041		40.2851	3.01652	1.34903		56.5522	4.73388	1.31294		39.6486	4.709	2.10593
FS (LV Trace)		%	25.2693	4.83883	1.17359		18.5578	5.78205	1.29291		21.1612	4.37057	1.65192		19.5146	4.72081	1.30932		14.0987	5.02565	2.24754		24.5827	5.30044	1.47008		14.9217	3.97863	1.7793
SV (LV Trace)		uL	34.5992	3.88587	0.942462		26.8082	3.05966	0.684161		34.9453	5.08493	1.92192		33.6061	5.71828	1.58597		24.8537	4.31088	1.92789		33.0229	4.00307	1.11025		26.5219	3.40903	1.52456
V;d (LV Trace)		uL	60.0558	6.58462	1.597		58.1925	10.6172	2.37407		63.9716	10.4088	3.93415		61.7682	10.9817	3.04579		61.5408	8.31643	3.71922		58.3325	4.33505	1.20233		66.8871	3.45811	1.54651
V;s (LV Trace)		uL	25.4566	3.36593	0.816359		31.3843	10.4452	2.33562		29.0262	6.05917	2.29015		28.1621	6.07887	1.68598		36.6871	4.71932	2.11054		25.3095	2.88169	0.799238		40.3652	3.72566	1.66616

## Sheet: Echo Summ Statis
				Cumulative data compiled on Aug 2018 (excluded echo done on Aug 2018)								Pooled Oct 2017; June-July 2017; Oct 2017 data for CSD alone
				Control mice n=17)				Ang II+Veh n=20				Ang+P1 n=7				Ang+P2 (88-95) n=13				Ang+P3 n=5				Ang+CSD n=13				Ang+Scr n=5
Animal ID				Av	SEM			Av	SEM	P against Cont		Av	SEM	P against Cont	p against AngII	Av	SEM	P against Cont	p against AngII	Av	SEM	P against Cont	p against AngII	Av	SEM	P against Cont	p against AngII	Av	SEM	P against Cont	p against AngII
IVCT				13.8989	0.47889			13.3286	0.519182	0.215		11.8307	0.363863	0.007	0.056	12.8419	0.515041	0.07	0.265	12.9815	0.706622	0.177	0.378	14.0267	0.601604	0.43	0.196	12.7296	0.95971	0.1333	0.303
IVRT				18.6614	0.785692			24.3853	1.09359	0.0001		17.2022	1.29864	0.167	0.007	17.5419	0.804873	0.167	4e-05	20.6926	2.42053	0.151	0.076	20.2482	1.15	0.124	0.0086	20.6913	2.03645	0.137	0.07
Protocol Name	SAX M-Mode
LVPW;d	M-Mode	Depth		0.917453	0.0184788			1.15765	0.0351508	1e-05		1.14821	0.076747	0.0002	0.45	1.01494	0.0472463	0.02	0.0097	1.18456	0.142746	0.0017	0.392	1.01791	0.0528651	0.0285	0.0143	0.983144	0.0277706	0.047	0.012
LVPW;s	M-Mode	Depth		1.23671	0.0309276			1.40419	0.0395882	0.00129		1.47709	0.0667045	0.00055	0.178	1.43968	0.0458332	0.0035	0.284	1.44875	0.1357	0.0145	0.435	1.31323	0.058149	0.112	0.094	1.23115	0.0758898	0.468	0.03
EF		%		57.8249	1.15866			47.5782	1.87547	4e-05		53.3136	2.02679	0.027	0.053	56.1976	2.69459	0.275	0.0054	44.729	3.41755	7e-05	0.245	59.756	1.31507	0.14	2e-05	47.304	2.43145	0.00022	0.47
FS		%		29.976	0.77442			23.5488	1.09929	3e-05		27.0851	1.2961	0.0304	0.046	29.163	1.85856	0.331	0.0046	21.9451	2.0229	0.0001	0.257	31.1662	0.90862	0.163	1e-05	23.5275	1.49162	0.0004	0.496
LV Mass		mg		137.782	5.39459			169.369	5.14127			165.302	8.92544			144.551	5.8469			184.175	17.0817			141.043	6.90458			161.289	6.14693
LV Mass (Corrected)		mg		110.226	4.31567			135.495	4.11301	8e-05		132.242	7.14035	0.0064	0.346	115.641	4.67752	0.202	0.0019	147.34	13.6654	0.0012	0.136	112.834	5.52367	0.354	0.0011	129.031	4.91754	0.019	0.231
LV Vol;d		uL		62.0502	2.94209			58.8709	3.99043	0.269		65.0983	3.97147			61.1911	4.96416			65.0906	4.30109			54.9783	3.26208			77.335	3.16377
LV Vol;s		uL		26.3209	1.63692			31.415	2.98572			30.4078	2.34379			27.6749	3.38181			35.6129	2.51416			22.1222	1.45086			40.8665	2.81598
Protocol Name	PSLAX B-Mode
Area;d (LV Trace)		mm2		21.8622	0.40368			21.6429	0.558966			23.398	0.930665			22.4693	0.804587			22.4502	0.900557			21.6287	0.35823			23.6163	0.459682
Area;s (LV Trace)		mm2		12.3874	0.295278			14.3718	0.684147			14.1456	0.756808			13.6679	0.553716			16.1579	0.788182			12.4619	0.36417			17.0996	0.456449
CO (LV Trace)		mL/min		15.4872	0.635337			12.9117	0.405908	0.0006		16.9017	1.06053	0.125	0.0001	15.7836	0.93258	0.393	0.0016	10.9843	1.20514	0.0016	0.033	15.2447	0.744222	0.403	0.0027	12.9719	1.19746	0.04	0.476
EF (LV Trace)		%		57.6557	0.623212			47.2695	1.81392	1e-05		54.8082	1.25043	0.0165	0.013	53.0739	1.56041	0.002	0.016	40.2851	1.34903	1e-05	0.037	56.5522	1.31294	0.209	0.0004	39.6486	2.10593	1e-05	0.029
FS (LV Trace)		%		25.2693	1.17359			18.5578	1.29291	0.0003		21.1612	1.65192	0.033	0.145	19.5146	1.30932	0.0015	0.311	14.0987	2.24754	0.0001	0.064	24.5827	1.47008	0.357	0.0025	14.9217	1.7793	0.00016	0.1
SV (LV Trace)		uL		34.5992	0.942462			26.8082	0.684161	0.0001		34.9453	1.92192	0.286	1e-05	33.6061	1.58597	0.17	5e-05	24.8537	1.92789	0.093	0.125	33.0229	1.11025	0.149	1e-05	26.5219	1.52456	0.117	0.428
V;d (LV Trace)		uL		60.0558	1.597			58.1925	2.37407	0.267		63.9716	3.93415			61.7682	3.04579			61.5408	3.71922			58.3325	1.20233			66.8871	1.54651
V;s (LV Trace)		uL		25.4566	0.816359			31.3843	2.33562			29.0262	2.29015			28.1621	1.68598			36.6871	2.11054			25.3095	0.799238			40.3652	1.66616

## Sheet: SV
				Sham	Ang II
				Veh	Veh	82-89	88-95	94-101	CSD	Scramb
			Av	34.5992	26.8082	34.9453	33.6061	24.8537	33.0229	26.5219
			SEM	0.942462	0.684161	1.92192	1.58597	1.92789	1.11025	1.52456
			P Cont		0.01	0.286	0.17	0.093	0.149	0.117
			p AngII			1e-05	5e-05	0.125	1e-05	0.428
	SV		Av	34.5992	26.8082	34.9453	33.6061	24.8537	33.0229	26.5219
			SEM	0.942462	0.684161	1.92192	1.58597	1.92789	1.11025	1.52456
			P Cont		0.01	0.286	0.17	0.093	0.149	0.117
			p AngII			1e-05	5e-05	0.125	1e-05	0.428

## Sheet: CO
				Sham	Ang II
				Veh	Veh	82-89	88-95	94-101	CSD	Scramb
			Av	15.4872	12.9117	16.9017	15.7836	10.9843	15.2447	12.9719
			SEM	0.635337	0.405908	1.06053	0.93258	1.20514	0.744222	1.19746
			P Cont		0.0006	0.125	0.393	0.0016	0.403	0.04
			p AngII			0.0001	0.0016	0.033	0.0027	0.476
	CO		Av	15.4872	12.9117	16.9017	15.7836	10.9843	15.2447	12.9719
			SEM	0.635337	0.405908	1.06053	0.93258	1.20514	0.744222	1.19746
			P Cont		0.0006	0.125	0.393	0.0016	0.403	0.04
			p AngII			0.0001	0.0016	0.033	0.0027	0.476

## Sheet: FS
				Sham	Ang II
				Veh	Veh	82-89	88-95	94-101	CSD	Scramb
			Av	29.976	23.5488	27.0851	29.163	21.9451	31.1662	23.5275
			SEM	0.77442	1.09929	1.2961	1.85856	2.0229	0.90862	1.49162
			P Cont		3e-05	0.0304	0.331	0.0001	0.163	0.0004
			p AngII			0.046	0.0046	0.257	1e-05	0.496
	FS		Av	29.976	23.5488	27.0851	29.163	21.9451	31.1662	23.5275
			SEM	0.77442	1.09929	1.2961	1.85856	2.0229	0.90862	1.49162
			P Cont		3e-05	0.0304	0.331	0.0001	0.163	0.0004
			p AngII			0.046	0.0046	0.257	1e-05	0.496

## Sheet: EF
				Sham	Ang II
				Veh	Veh	82-89	88-95	94-101	CSD	Scramb
			Av	57.8249	47.5782	53.3136	56.1976	44.729	59.756	47.304
			SEM	1.15866	1.87547	2.02679	2.69459	3.41755	1.31507	2.43145
			P Cont		4e-05	0.027	0.275	7e-05	0.14	0.00022
			p AngII			0.053	0.0054	0.245	2e-05	0.47
	EF	Av	57.8249	47.5782	53.3136	56.1976	44.729	59.756	47.304
		SEM	1.15866	1.87547	2.02679	2.69459	3.41755	1.31507	2.43145
		P Cont		4e-05	0.027	0.275	7e-05	0.14	0.00022
		p AngII			0.053	0.0054	0.245	2e-05	0.47

## Sheet: IVRT
																Sham	Ang II
																Veh	Veh	82-89	88-95	94-101	CSD	Scramb
															Av	18.6614	24.3853	17.2022	17.2419	20.6926	19.2482	20.6913
													IVRT
															SEM	0.785692	1.09359	1.29864	0.804873	2.42053	1.15	2.03645
															P Cont		0.0001	0.167	0.167	0.151	0.124	0.137
															p AngII			0.007	4e-05	0.076	0.0086	0.07
																Sham	Ang II
																Veh	Veh	82-89	88-95	94-101	CSD	Scramb
																18.6614	24.3853	17.2022	17.5419	20.6926	20.2482	20.6913
																0.785692	1.09359	1.29864	0.804873	2.42053	1.15	2.03645
																	0.0001	0.167	0.167	0.151	0.124	0.137
																		0.007	4e-05	0.076	0.0086	0.07
