# Supplementary material for: Multiple subregions within the caveolin-1 scaffolding domain inhibit fibrosis, microvascular leakage, and monocyte migration
Source: PLoS One. 2022 Feb 25;17(2):e0264413. doi: 10.1371/journal.pone.0264413 (PMC8880820; doi:10.1371/journal.pone.0264413)
Supplement: S3 Data — (XLSX) [file pone.0264413.s006.xlsx]

## Sheet: Col I (II)
						Col I
				Cont	Ang+Veh	82-89	88-95	94-101	Scramb
			Av	1.58	3.874	2.299	1.084	2.692	2.769
			SEM	0.107	0.132	0.384	0.309	0.157	0.208
			Ang	Ang	Ang	Ang	Ang
		Cont	Veh	82-89	88-95	94-101	Scramb
														Sham	Ang II
														Veh	Veh	82-89	88-95	94-101
													Av	1.58	3.874	2.299	1.084	2.692
													SEM	0.107	0.132	0.384	0.309	0.157
														p<	0.008
															p<	0.009	0.0005	0.002
			HSP47
			Area	Mean	Min	Max	IntDen	RawIntDen
		1	0.056	39.236	0	213	2.196	790527
		2	0.056	45.582	0	212	2.551	918377
		3	0.056	95.902	3	215	5.367	1932229
		4	0.056	92.904	3	215	5.2	1871832
		5	0.056	74.536	0	217	4.172	1501747
		6	0.056	40.773	0	213	2.282	821490
		7	0.056	67.759	0	217	3.792	1365209
		8	0.056	55.189	0	217	3.089	1111955
		9	0.056	44.109	0	215	2.469	888700
		10	0.056	48.985	0	215	2.742	986954
		11	0.056	48.099	0	215	2.692	969107
		12	0.056	85.108	0	217	4.763	1714765
		13	0.056	88.303	3	217	4.942	1779132
		14	0.056	60.887	0	215	3.408	1226744
		15	0.056	67.649	1	215	3.786	1363002
		16	0.056	65.115	0	217	3.644	1311930
		17	0.056	69.076	1	217	3.866	1391745
		18	0.056	0.793	0	8	0.044	15982
					HSP47
			Cont	Ang+Veh	82-89	88-95	94-101	Scramb
			2.152	5.323	2.238	2.425	4.719	3.742
			2.507	5.156	3.748	2.698	4.898	3.6
				4.128	3.045	2.648	3.364	3.822
		Av	2.3295	4.869	3.01033	2.59033	4.327	3.72133
		SDV	0.251023	0.647134	0.755597	0.145349	0.838771	0.112434
		SEM	0.144928	0.373623	0.436244	0.0839173	0.484265	0.0649136

## Sheet: HSP47 (II) (2)
										Sham	Ang II
										Veh	Veh	82-89	88-95	94-101
									Av	2.3295	4.869	3.01033	2.59033	4.327
									SEM	0.144928	0.373623	0.436244	0.0839173	0.484265
										p<	0.007
											p<	0.014	0.002	0.21
					Cont	Ang+Veh	82-89	88-95	94-101	Scramb
				Av	2.3295	4.869	3.01033	2.59033	4.327	3.72133
				SEM	0.144928	0.373623	0.436244	0.0839173	0.484265	0.0649136
				Ang	Ang	Ang	Ang	Ang
			Cont	Veh	82-89	88-95	94-101	Scramb
		Av	2.3295	4.869	3.01033	2.59033	4.327	3.72133
		SEM	0.144928	0.373623	0.436244	0.0839173	0.484265	0.0649136
			p<	0.007
				p<	0.014	0.002	0.21	0.022
				HSP47
				Area	Mean	Min	Max	IntDen	RawIntDen
			1	0.056	39.236	0	213	2.196	790527
			2	0.056	45.582	0	212	2.551	918377
			3	0.056	95.902	3	215	5.367	1932229
			4	0.056	92.904	3	215	5.2	1871832
			5	0.056	74.536	0	217	4.172	1501747
			6	0.056	40.773	0	213	2.282	821490
			7	0.056	67.759	0	217	3.792	1365209
			8	0.056	55.189	0	217	3.089	1111955
			9	0.056	44.109	0	215	2.469	888700
			10	0.056	48.985	0	215	2.742	986954
			11	0.056	48.099	0	215	2.692	969107
			12	0.056	85.108	0	217	4.763	1714765
			13	0.056	88.303	3	217	4.942	1779132
			14	0.056	60.887	0	215	3.408	1226744
			15	0.056	67.649	1	215	3.786	1363002
			16	0.056	65.115	0	217	3.644	1311930
			17	0.056	69.076	1	217	3.866	1391745
			18	0.056	0.793	0	8	0.044	15982
						HSP47
				Cont	Ang+Veh	82-89	88-95	94-101	Scramb
				2.152	5.323	2.238	2.425	4.719	3.742
				2.507	5.156	3.748	2.698	4.898	3.6
					4.128	3.045	2.648	3.364	3.822
			Av	2.3295	4.869	3.01033	2.59033	4.327	3.72133
			SDV	0.251023	0.647134	0.755597	0.145349	0.838771	0.112434
			SEM	0.144928	0.373623	0.436244	0.0839173	0.484265	0.0649136

## Sheet: IgGH Leak x-axis
					Sham	Ang II
					Veh	Veh	82-89	88-95	94-101
				Av	30.143	62.406	10.5787	11.468	64.714
		IgG
				SEM	1.84202	14.5619	3.20967	4.09688	19.8162						30.143	62.406	10.5787	11.468	64.714
															1.84202	14.5619	3.20967	4.09688	19.8162
					p<	0.008
						p<	0.009	0.0005							p<	0.008
																p<	0.009	0.0005	0.002
	IgG leak (from HSP47 blot) for shorter DMSO soluble CSD peptides
						Ang	Ang	Ang	Ang
					Cont	Veh	82-89	88-95	94-101
	37.581	27.887			27.887	88.121	6.306	6.843	87.836
	42.093	32.399			32.399	61.389	16.864	19.638	81.029
	97.815	88.121			25.63	37.708	8.566	7.923	25.277
	71.083	61.389
	47.402	37.708			28.6387	62.406	10.5787	11.468	64.714
	16	6.306			3.44653	25.2219	5.55931	7.096	34.3226
	26.558	16.864			1.98986	14.5619	3.20967	4.09688	19.8162
	18.26	8.566
	16.537	6.843
	29.332	19.638			30.143	62.406	10.5787	11.468	64.714
	17.617	7.923			1.84202	14.5619	3.20967	4.09688	19.8162
	97.53	87.836
	90.723	81.029				0.0452
	34.971	25.277					0.012	0.014	0.46
	9.694	0
